# Supplementary material for: Fetal Myocardial Expression of GLUT1: Roles of BPA Exposure and Cord Blood Exosomes in a Rat Model
Source: Cells. 2022 Oct 11;11(20):3195. doi: 10.3390/cells11203195 (PMC9601122; doi:10.3390/cells11203195)
Supplement: Supplementary file 1 [file cells-11-03195-s001.zip]

Archive with 1 entries (1 files):
- cells-1861219-supplementary.pdf
